# Supplementary material for: Estimating the Respective Contributions of Human and Viral Genetic Variation to HIV Control
Source: PLoS Comput Biol. 2017 Feb 9;13(2):e1005339. doi: 10.1371/journal.pcbi.1005339 (PMC5300119; doi:10.1371/journal.pcbi.1005339)
Supplement: S1 Table — (XLSX) [file pcbi.1005339.s002.xlsx]

## Sheet: Sheet1
HLA gene	Amino acid position	Amino acid residue
A	114	Q
A	152	E
A	156	R
A	184	P
A	246	A
A	246	S
A	334	V
A	56	G
A	62	G
A	62	R
A	77	S
A	99	F
B	-21	T
B	116	F
B	116	Y
B	156	D
B	167	S
B	24	S
B	305	T
B	325	C
B	325	S
B	45	M
B	66	I
B	66	N
B	67	M
B	67	Y
B	70	Q
B	97	R
B	9	H
C	152	E
C	303	M
C	303	V
C	304	M
