# Supplementary material for: Estimating the Respective Contributions of Human and Viral Genetic Variation to HIV Control
Source: PLoS Comput Biol. 2017 Feb 9;13(2):e1005339. doi: 10.1371/journal.pcbi.1005339 (PMC5300119; doi:10.1371/journal.pcbi.1005339)
Supplement: S2 Table — (TXT) [file pcbi.1005339.s003.txt]

GAG 100
GAG 18
GAG 371
GAG 475
GAG 434
GAG 97
GAG 212
GAG 358
GAG 308
GAG 465
GAG 227
GAG 83
GAG 61
GAG 267
GAG 110
GAG 72
GAG 75
GAG 278
GAG 185
GAG 201
GAG 91
GAG 147
GAG 136
GAG 7
GAG 331
GAG 125
GAG 163
GAG 256
GAG 54
GAG 262
GAG 223
GAG 224
GAG 352
GAG 303
GAG 174
GAG 213
GAG 443
GAG 427
GAG 64
GAG 29
GAG 169
GAG 235
GAG 104
GAG 342
GAG 273
GAG 382
GAG 233
GAG 36
GAG 240
GAG 158
GAG 483
GAG 119
GAG 195
GAG 286
GAG 167
GAG 217
GAG 297
GAG 178
GAG 206
GAG 472
GAG 126
GAG 486
GAG 285
GAG 257
GAG 43
GAG 113
GAG 255
GAG 68
GAG 363
GAG 249
GAG 268
GAG 437
GAG 10
GAG 58
GAG 132
GAG 404
GAG 150
GAG 182
GAG 199
GAG 279
GAG 21
GAG 121
GAG 246
GAG 244
GAG 32
GAG 357
GAG 431
GAG 454
GAG 124
GAG 329
GAG 115
GAG 146
GAG 282
GAG 293
GAG 143
GAG 318
GAG 360
GAG 320
GAG 87
GAG 14
GAG 412
GAG 76
GAG 385
GAG 25
GAG 369
GAG 135
GAG 79
GAG 154
GAG 497
GAG 374
GAG 95
GAG 401
GAG 67
GAG 266
GAG 98
GAG 203
GAG 137
GAG 84
GAG 196
GAG 170
GAG 384
GAG 272
GAG 294
GAG 232
GAG 277
GAG 148
GAG 330
GAG 211
GAG 370
GAG 307
GAG 433
GAG 142
GAG 337
GAG 131
GAG 35
GAG 326
GAG 471
GAG 78
GAG 442
GAG 488
GAG 482
GAG 261
GAG 164
GAG 19
GAG 222
GAG 40
GAG 120
GAG 355
GAG 478
GAG 362
GAG 408
GAG 186
GAG 200
GAG 490
GAG 373
GAG 53
GAG 499
GAG 181
GAG 46
GAG 410
GAG 474
GAG 62
GAG 89
GAG 214
GAG 175
GAG 432
GAG 485
GAG 41
GAG 90
GAG 477
GAG 453
GAG 265
GAG 20
GAG 314
GAG 351
GAG 138
GAG 377
GAG 466
GAG 270
GAG 438
GAG 456
GAG 366
GAG 228
GAG 42
GAG 381
GAG 218
GAG 207
GAG 94
GAG 319
GAG 13
GAG 202
GAG 109
GAG 388
GAG 24
GAG 80
GAG 298
GAG 254
GAG 127
GAG 336
GAG 86
GAG 411
GAG 407
GAG 153
GAG 418
GAG 243
GAG 464
GAG 31
GAG 429
GAG 81
GAG 180
GAG 468
GAG 49
GAG 313
GAG 500
GAG 74
GAG 333
GAG 348
GAG 460
GAG 221
GAG 172
GAG 215
GAG 479
GAG 66
GAG 470
GAG 302
GAG 441
GAG 85
GAG 292
GAG 210
GAG 30
GAG 306
GAG 231
GAG 340
GAG 112
GAG 88
GAG 77
GAG 276
GAG 281
GAG 183
GAG 409
GAG 425
GAG 149
GAG 197
GAG 449
GAG 354
GAG 436
GAG 295
GAG 204
GAG 130
GAG 489
GAG 463
GAG 27
GAG 123
GAG 269
GAG 315
GAG 275
GAG 367
GAG 229
GAG 34
GAG 156
GAG 236
GAG 376
GAG 467
GAG 187
GAG 305
GAG 403
GAG 102
GAG 264
GAG 165
GAG 258
GAG 157
GAG 299
GAG 139
GAG 309
GAG 378
GAG 310
GAG 168
GAG 208
GAG 145
GAG 390
GAG 247
GAG 16
GAG 406
GAG 152
GAG 387
GAG 9
GAG 23
GAG 242
GAG 38
GAG 93
GAG 117
GAG 179
GAG 481
GAG 389
GAG 334
GAG 365
GAG 141
GAG 323
GAG 219
GAG 176
GAG 283
GAG 128
GAG 253
GAG 359
GAG 12
GAG 439
GAG 301
GAG 252
GAG 129
GAG 39
GAG 17
GAG 28
GAG 55
GAG 160
GAG 226
GAG 173
GAG 111
GAG 383
GAG 216
GAG 430
GAG 398
GAG 11
GAG 162
GAG 82
GAG 428
GAG 469
GAG 271
GAG 171
GAG 241
GAG 184
GAG 321
GAG 159
GAG 118
GAG 332
GAG 380
GAG 495
GAG 372
GAG 300
GAG 476
GAG 312
GAG 435
GAG 205
GAG 280
GAG 473
GAG 65
GAG 194
GAG 263
GAG 103
GAG 220
GAG 304
GAG 316
GAG 353
GAG 274
GAG 260
GAG 234
GAG 296
GAG 356
GAG 44
GAG 188
GAG 364
GAG 114
GAG 405
GAG 413
GAG 151
GAG 198
GAG 462
GAG 140
GAG 193
GAG 368
GAG 245
GAG 33
GAG 487
GAG 350
GAG 284
GAG 209
GAG 311
GAG 96
GAG 69
GAG 361
GAG 26
GAG 484
GAG 101
GAG 248
GAG 317
GAG 386
GAG 99
GAG 397
GAG 230
GAG 375
GAG 59
GAG 259
GAG 48
GAG 144
GAG 349
GAG 155
GAG 177
GAG 37
GAG 498
GAG 451
GAG 161
GAG 440
GAG 92
GAG 15
GAG 480
GAG 335
GAG 122
GAG 22
GAG 166
NEF 182
NEF 13
NEF 50
NEF 126
NEF 3
NEF 32
NEF 24
NEF 98
NEF 139
NEF 43
NEF 116
NEF 198
NEF 203
NEF 46
NEF 21
NEF 176
NEF 131
NEF 129
NEF 187
NEF 49
NEF 105
NEF 113
NEF 35
NEF 83
NEF 16
NEF 10
NEF 80
NEF 73
NEF 158
NEF 72
NEF 99
NEF 62
NEF 54
NEF 136
NEF 27
NEF 110
NEF 169
NEF 38
NEF 206
NEF 102
NEF 121
NEF 79
NEF 119
NEF 197
NEF 101
NEF 4
NEF 97
NEF 125
NEF 40
NEF 128
NEF 181
NEF 56
NEF 141
NEF 59
NEF 186
NEF 48
NEF 108
NEF 192
NEF 112
NEF 23
NEF 84
NEF 130
NEF 93
NEF 68
NEF 12
NEF 15
NEF 104
NEF 109
NEF 142
NEF 205
NEF 74
NEF 122
NEF 111
NEF 37
NEF 85
NEF 202
NEF 189
NEF 90
NEF 137
NEF 115
NEF 45
NEF 100
NEF 63
NEF 70
NEF 51
NEF 8
NEF 153
NEF 148
NEF 26
NEF 170
NEF 81
NEF 159
NEF 196
NEF 185
NEF 127
NEF 151
NEF 41
NEF 92
NEF 201
NEF 174
NEF 55
NEF 5
NEF 107
NEF 144
NEF 133
NEF 118
NEF 162
NEF 155
NEF 22
NEF 11
NEF 96
NEF 78
NEF 14
NEF 89
NEF 124
NEF 178
NEF 140
NEF 25
NEF 82
NEF 95
NEF 71
NEF 156
NEF 173
NEF 184
NEF 64
NEF 58
NEF 134
NEF 190
NEF 86
NEF 75
NEF 33
NEF 152
NEF 44
NEF 9
NEF 163
NEF 145
NEF 114
NEF 42
NEF 132
NEF 199
NEF 161
NEF 88
NEF 150
NEF 143
NEF 117
NEF 18
NEF 106
NEF 61
NEF 149
NEF 91
NEF 123
NEF 77
NEF 188
NEF 94
NEF 20
NEF 53
NEF 120
NEF 166
NEF 204
NEF 28
NEF 183
NEF 39
NEF 157
NEF 168
NEF 69
NEF 87
NEF 135
NEF 65
NEF 180
NEF 17
NEF 138
NEF 191
NEF 76
NEF 194
NEF 19
POL 306
POL 899
POL 806
POL 235
POL 854
POL 795
POL 925
POL 263
POL 126
POL 675
POL 831
POL 514
POL 68
POL 362
POL 604
POL 787
POL 678
POL 499
POL 880
POL 503
POL 238
POL 119
POL 784
POL 728
POL 941
POL 452
POL 290
POL 739
POL 525
POL 842
POL 134
POL 470
POL 723
POL 597
POL 402
POL 887
POL 252
POL 549
POL 626
POL 611
POL 339
POL 429
POL 27
POL 311
POL 900
POL 448
POL 672
POL 140
POL 249
POL 608
POL 689
POL 224
POL 70
POL 683
POL 455
POL 115
POL 555
POL 531
POL 490
POL 891
POL 664
POL 922
POL 661
POL 280
POL 369
POL 740
POL 521
POL 365
POL 985
POL 667
POL 835
POL 846
POL 336
POL 317
POL 481
POL 309
POL 622
POL 176
POL 231
POL 426
POL 978
POL 62
POL 417
POL 138
POL 816
POL 95
POL 28
POL 533
POL 344
POL 918
POL 798
POL 144
POL 811
POL 165
POL 205
POL 653
POL 433
POL 491
POL 187
POL 660
POL 321
POL 333
POL 720
POL 328
POL 745
POL 133
POL 895
POL 30
POL 615
POL 709
POL 299
POL 469
POL 124
POL 586
POL 277
POL 537
POL 258
POL 939
POL 351
POL 518
POL 430
POL 600
POL 24
POL 267
POL 198
POL 314
POL 498
POL 717
POL 529
POL 340
POL 303
POL 803
POL 857
POL 92
POL 288
POL 945
POL 686
POL 441
POL 593
POL 495
POL 113
POL 656
POL 553
POL 829
POL 907
POL 843
POL 256
POL 357
POL 295
POL 197
POL 915
POL 482
POL 638
POL 910
POL 884
POL 335
POL 114
POL 439
POL 554
POL 355
POL 75
POL 148
POL 935
POL 844
POL 194
POL 219
POL 494
POL 599
POL 807
POL 750
POL 645
POL 924
POL 559
POL 738
POL 713
POL 526
POL 262
POL 471
POL 605
POL 125
POL 913
POL 399
POL 832
POL 69
POL 251
POL 765
POL 677
POL 651
POL 612
POL 504
POL 237
POL 281
POL 305
POL 179
POL 984
POL 732
POL 847
POL 926
POL 248
POL 243
POL 515
POL 931
POL 190
POL 977
POL 631
POL 921
POL 428
POL 702
POL 754
POL 64
POL 366
POL 743
POL 215
POL 550
POL 1001
POL 86
POL 279
POL 406
POL 316
POL 548
POL 232
POL 300
POL 940
POL 164
POL 902
POL 175
POL 159
POL 268
POL 594
POL 836
POL 97
POL 270
POL 511
POL 204
POL 464
POL 276
POL 143
POL 497
POL 273
POL 425
POL 786
POL 479
POL 292
POL 746
POL 132
POL 735
POL 338
POL 287
POL 775
POL 191
POL 680
POL 149
POL 284
POL 949
POL 623
POL 839
POL 447
POL 139
POL 520
POL 298
POL 313
POL 120
POL 650
POL 157
POL 590
POL 659
POL 955
POL 532
POL 903
POL 302
POL 980
POL 890
POL 749
POL 919
POL 828
POL 855
POL 888
POL 31
POL 869
POL 751
POL 598
POL 908
POL 558
POL 118
POL 802
POL 858
POL 91
POL 898
POL 914
POL 468
POL 601
POL 655
POL 129
POL 180
POL 797
POL 266
POL 25
POL 161
POL 716
POL 330
POL 721
POL 255
POL 616
POL 500
POL 324
POL 789
POL 436
POL 403
POL 999
POL 866
POL 536
POL 936
POL 94
POL 983
POL 970
POL 621
POL 404
POL 363
POL 189
POL 472
POL 883
POL 635
POL 885
POL 747
POL 178
POL 930
POL 652
POL 834
POL 233
POL 905
POL 341
POL 703
POL 845
POL 352
POL 269
POL 998
POL 725
POL 793
POL 674
POL 804
POL 128
POL 420
POL 407
POL 196
POL 516
POL 850
POL 602
POL 117
POL 163
POL 174
POL 453
POL 595
POL 610
POL 714
POL 840
POL 87
POL 275
POL 334
POL 400
POL 976
POL 76
POL 547
POL 587
POL 131
POL 624
POL 540
POL 994
POL 65
POL 370
POL 98
POL 927
POL 744
POL 294
POL 72
POL 360
POL 121
POL 142
POL 916
POL 969
POL 760
POL 505
POL 851
POL 229
POL 88
POL 591
POL 551
POL 904
POL 981
POL 223
POL 454
POL 297
POL 286
POL 254
POL 424
POL 613
POL 308
POL 467
POL 259
POL 122
POL 312
POL 156
POL 681
POL 781
POL 465
POL 61
POL 265
POL 181
POL 501
POL 801
POL 785
POL 719
POL 431
POL 450
POL 90
POL 607
POL 878
POL 618
POL 833
POL 493
POL 893
POL 234
POL 658
POL 827
POL 283
POL 489
POL 319
POL 838
POL 889
POL 934
POL 331
POL 909
POL 722
POL 920
POL 897
POL 736
POL 446
POL 136
POL 192
POL 685
POL 646
POL 808
POL 416
POL 535
POL 937
POL 301
POL 796
POL 342
POL 512
POL 66
POL 856
POL 167
POL 657
POL 127
POL 882
POL 603
POL 596
POL 530
POL 318
POL 942
POL 783
POL 173
POL 726
POL 405
POL 135
POL 350
POL 419
POL 195
POL 853
POL 361
POL 141
POL 676
POL 517
POL 556
POL 116
POL 748
POL 979
POL 906
POL 427
POL 788
POL 923
POL 160
POL 93
POL 752
POL 541
POL 146
POL 451
POL 871
POL 912
POL 711
POL 647
POL 364
POL 236
POL 901
POL 422
POL 99
POL 799
POL 438
POL 682
POL 881
POL 625
POL 875
POL 729
POL 986
POL 296
POL 971
POL 830
POL 250
POL 841
POL 71
POL 449
POL 794
POL 359
POL 158
POL 188
POL 293
POL 60
POL 609
POL 401
POL 456
POL 917
POL 337
POL 177
POL 975
POL 892
POL 421
POL 130
POL 886
POL 285
POL 800
POL 261
POL 26
POL 805
POL 310
POL 545
POL 715
POL 671
POL 782
POL 443
POL 264
POL 315
POL 332
POL 166
POL 74
POL 837
POL 502
POL 718
POL 358
POL 63
POL 228
POL 307
POL 654
POL 938
POL 434
POL 538
POL 29
POL 982
POL 155
POL 968
POL 933
POL 432
POL 289
POL 852
POL 89
POL 274
POL 492
POL 96
POL 1003
POL 534
POL 552
POL 67
POL 947
POL 282
POL 320
POL 488
POL 253
POL 679
POL 946
POL 162
POL 137
POL 418
POL 123
POL 59
POL 592
POL 473
POL 423
POL 519
POL 304
POL 513
POL 278
POL 145
POL 826
POL 484
POL 329
POL 477
POL 896
POL 230
POL 606
POL 466
POL 524
POL 894
POL 496
POL 257
POL 415
POL 193
POL 203
